# Supplementary material for: The Synergistic Impact of Crystal Seed and Fluoride Ion in the Synthesis of Silicalite-1 Zeolite in Low-Template Systems
Source: Materials (Basel). 2024 Jan 4;17(1):266. doi: 10.3390/ma17010266 (PMC10779753; doi:10.3390/ma17010266)
Supplement: Supplementary file 1 [file materials-17-00266-s001.zip]

Archive with 1 entries (1 files):
- materials-2768914-supplementary.pdf
